# Supplementary material for: Exploration of the Activation Mechanism of the Epigenetic Regulator MLL3: A QM/MM Study
Source: Biomolecules. 2021 Jul 17;11(7):1051. doi: 10.3390/biom11071051 (PMC8301819; doi:10.3390/biom11071051)
Supplement: Supplementary file 1 [file biomolecules-11-01051-s001.zip]

Archive with 1 entries (1 files):
- biomolecules-1269369-supplementary.pdf
